# Supplementary material for: SVScore: an impact prediction tool for structural variation
Source: Bioinformatics. 2017 Jan 3;33(7):1083–5. doi: 10.1093/bioinformatics/btw789 (PMC5408916; doi:10.1093/bioinformatics/btw789)
Supplement: Supplementary Data [file btw789_supp.zip]

Archive with 4 entries (3 files):
- SVScore_Bioinformatics_SupplementaryMethods.docx
- Old/
- Old/SVScore_Bioinformatics_SupplementaryMethods.docx
- SVScore_Bioinformatics_SupplementaryData.docx
